# Supplementary material for: The Peroxiredoxin Asp f3 Acts as Redox Sensor in Aspergillus fumigatus
Source: Genes (Basel). 2021 Apr 29;12(5):668. doi: 10.3390/genes12050668 (PMC8145481; doi:10.3390/genes12050668)
Supplement: Supplementary file 1 [file genes-12-00668-s001.zip]

Archive with 1 entries (1 files):
- genes-1166454-supplementary.pdf
